# Supplementary material for: Lysosomal-Associated Protein Transmembrane 5 Functions as a Novel Negative Regulator of Pathological Cardiac Hypertrophy
Source: Front Cardiovasc Med. 2021 Oct 6;8:740526. doi: 10.3389/fcvm.2021.740526 (PMC8526538; doi:10.3389/fcvm.2021.740526)
Supplement: Supplementary file 2 [file Data_Sheet_2.XLSX]

## Sheet: Fig 1A
		Sham	AB 4W	AB 8W
	β-MHC				GAPDH
		145.767	652.409	1450.62		1534.76	1312.97	1459.29	0	0.0949773	4	0.496897	8	0.99406
		135.76	652.401	1479.61		1553.16	1313.76	1494.96	0	0.0874089	4	0.496591	8	0.989731
		145.76	652.158	1349.81		1535.42	1337.74	1493.33	0	0.0949318	4	0.487507	8	0.903895
		168.032	563.161	1278.73		1557.32	1398.65	1592.46	0	0.107898	4	0.402646	8	0.802989
		188.025	563.154	2018.72		1558.13	1394.89	1584.61	0	0.120674	4	0.403728	8	1.27396
		188.032	562.495	1688.53		1557.32	1398.65	1592.46	0	0.120741	4	0.40217	8	1.06033
									均数	0.104438		0.448256		1.00416
									SD	0.0142212		0.0498594		0.159235
	ANP				GAPDH
		710.151	1242.62	2331.46		1534.76	1312.97	1459.29		0.462712		0.94642		1.59767
		710.832	1243.18	2323.35		1553.16	1313.76	1494.96		0.457668		0.946272		1.55412
		710.38	1242.65	2323.4		1535.42	1337.74	1493.33		0.462663		0.928914		1.55585
		829.355	1424.42	1817.48		1557.32	1398.65	1592.46		0.532552		1.01843		1.1413
		829.964	1417.64	1809.58		1558.13	1394.89	1584.61		0.532668		1.01631		1.14197
		829.434	1417.71	1809.04		1557.32	1398.65	1592.46		0.532602		1.01363		1.136
									均数	0.496811		0.978329		1.35449
									SD	0.0392558		0.0419152		0.235749
	LAPTM5	2463.34	1735.99	800.107	GAPDH	1534.76	1312.97	1459.29		1.60504		1.32219		0.548286
		2473.65	1736.44	805.11		1553.16	1313.76	1494.96		1.59266		1.32174		0.538548
		2464.82	1736.57	819.741		1535.42	1337.74	1493.33		1.60531		1.29814		0.548935
		2151.42	1349.21	992.107		1557.32	1398.65	1592.46		1.38149		0.964653		0.623002
		2152.72	1349.86	994.616		1558.13	1394.89	1584.61		1.38161		0.967723		0.627674
		2144.11	1350.59	986.759		1557.32	1398.65	1592.46		1.37679		0.965637		0.619644
									均数	1.49048		1.14001		0.584348
									SD	0.121166		0.190819		0.0430563
		Sham			AB 4W			AB 8W
	β-MHC	0.104438	0.0142212	6	0.448256	0.0498594	6	1.00416	0.159235	6
	ANP	0.496811	0.0392558	6	0.978329	0.0419152	6	1.35449	0.235749	6
	LAPTM5	1.49048	0.121166	6	1.14001	0.190819	6	0.584348	0.0430563	6

## Sheet: Fig 1B
β-MHC				GAPDH				PBS		AngII 12h		AngII 24h
	180.315	434.888	486.465		1239.58	1194.62	1169.04	1	0.145464	2	0.364038	3	0.416125
	180.315	434.888	487.813		1272.98	1140.47	1209.22	1	0.141648	2	0.381323	3	0.40341
	170.394	435.361	486.845		1240.72	1194.98	1169.04	1	0.137334	2	0.364325	3	0.41645
	131.935	303.834	638.737		1281.28	1158	1209.22	1	0.102971	2	0.262379	3	0.528221
	131.935	304.092	629.261		1241.47	1199.7	1173.98	1	0.106273	2	0.253474	3	0.536008
	131.935	304.659	620.261		1257.17	1140.47	1210.56	1	0.104946	2	0.267134	3	0.512373
								均数	0.123106		0.315446		0.468764
								SD	0.0203208		0.0601346		0.0628292
ANP				GAPDH
	677.24	1419.01	1930.26		1239.58	1194.62	1169.04		0.546345		1.18783		1.65115
	645.212	1412.19	1928.47		1272.98	1140.47	1209.22		0.506852		1.23825		1.5948
	650.139	1418.54	1928.45		1240.72	1194.98	1169.04		0.524001		1.18708		1.64961
	492.982	905.662	1608.42		1281.28	1158	1209.22		0.384757		0.782093		1.33013
	512.703	901.384	1607.9		1241.47	1199.7	1173.98		0.412979		0.751343		1.36962
	532.87	903.128	1609.01		1257.17	1140.47	1210.56		0.423866		0.79189		1.32914
								均数	0.466467		0.989748		1.48741
								SD	0.0673408		0.236236		0.160196
LAPTM5				GAPDH
	2141.02	1138.07	462.702		1239.58	1194.62	1169.04		1.72722		0.952663		0.395798
	2141.02	1138.07	462.645		1272.98	1140.47	1209.22		1.6819		0.997896		0.382596
	2141.02	1138.07	462.702		1240.72	1194.98	1169.04		1.72563		0.952377		0.395798
	1812.61	1408.24	472.63		1281.28	1158	1209.22		1.41469		1.2161		0.390854
	1812.61	1408.24	472.63		1241.47	1199.7	1173.98		1.46005		1.17383		0.402589
	1812.61	1408.24	472.63		1257.17	1140.47	1210.56		1.44182		1.23478		0.390422
								均数	1.57522		1.08794		0.393009
								SD	0.150955		0.134275		0.00673931
		PBS			AngII 12h			AngII 24h
	β-MHC	0.123106	0.0203208	6	0.315446	0.0601346	6	0.468764	0.0628292	6
	ANP	0.466467	0.0673408	6	0.989748	0.236236	6	1.48741	0.160196	6
	LAPTM5	1.57522	0.150955	6	1.08794	0.134275	6	0.393009	0.00673931	6

## Sheet: Fig 2C
		PBS		AngII
		AdGFP	AdLAPTM5	AdGFP	AdLAPTM5
		1798.32	1575.57	3014.6	2974.2
		1980.99	1865.51	2974.53	2685.14
		1189.74	1759.51	3791.51	2685.14
		1979.89	2195.51	2973.52	2576.25
		1898.41	2279.51	3219.78	2574.24
		1768.14	2212.44	4398.68	2865.51
		1870.7	2631.36	2819.64	3685.21
		1179.79	1565.54	3792.32	2794.51
		1848.31	1647.52	2971.79	2648.51
		1574.25	1758.32	3792.34	2894.22
		1706.06	1781.05	3783.78	2995.57
		1894.22	1891.04	3806.84	2575.62
		1833.2	924.102	3473.24	2538.8
		1884.11	3003.64	3583.69	2817.3
		1364.62	1876.69	3502.79	2885.47
		1395.98	1686.8	3837.29	2899.11
		1742.31	1379.8	3835.02	2982.28
		1955.01	1869.68	3617.32	2935.92
		3300.08	1689.98	3528.11	1858.2
		2198.19	1797.69	3471.3	2597.45
		1482.64	1680.88	3578.56	3239.53
		1574.72	2778.58	3773.54	2759.52
		2107.72	1896.79	3793.42	2545.76
		2400.34	1798.43	3198.78	2974.76
		2048.97	1906.13	2739.68	2139.52
		2374.5	1985.66	3379.8	2568.64
		2148.8	1202.12	2793.79	2596.64
		2291.84	1838.86	3179.79	2658.45
		2291.29	1874.77	3781.74	3568.62
		2193.34	1908.4	3198.59	2964.3
		2144.21	1519.35	3473.9	2917.94
		1552.53	1555.26	3581.16	2840.23
		1840.68	2009.85	3776.14	2953.4
		1566.62	2049.75	3799.21	2939.31
		1698.42	1687.77	3465.61	2810.23
		1886.59	1890.99	3589.99	2886.58
		1825.57	2398.31	3509.09	2987.94
		1890.41	1180.79	4234.57	2574.8
		970.926	1640.24	3246.66	4075.56
		1402.29	1719.79	4542.8	2113.8
		1748.61	2179.8	3927.32	2879.51
		1739.41	1932.68	4749.35	2648.51
		2434.99	1543.63	4583.21	2527.13
		1684.68	1558.96	3698.54	2744.96				1874.66	392.432	50	1860.02	415.819	50	3593.27	454.684	50	2815.75	369.752	50
		1846.53	1651.68	3583.53	2723.65
		1571.24	1754.39	3471.3	2457.85
		2547.53	1777.12	3481.54	2767.89
		2179.52	3226.4	3581.16	2890.29
		1864.52	1863.14	4477.61	2991.64
		2061.25	1599.05	3284.87	3571.69
	均数	1874.66	1860.02	3593.27	2815.75
	SD	392.432	415.819	454.684	369.752

## Sheet: Fig 2D
	Targets	References	Targets Cp	References Cp	Target/Reference
AdGFP PBS	Anp	GAPDH	28.32	19.98	0.0030861	Anp	0.0030861	0.00337147	0.0086152	0.00467458	β-MHC	0.00608722	0.00494436	0.0218244	0.0115978
	Anp	GAPDH	28.52	19.85	0.0024551		0.0024551	0.00304361	0.00825836	0.00463342		0.00497875	0.00548611	0.0206173	0.0100965
	Anp	GAPDH	28.17	19.97	0.00340059		0.00340059	0.00321715	0.00886684	0.00477594		0.00634572	0.00625836	0.0219718	0.0118204
AdLAPTM5 PBS	Anp	GAPDH	28.75	20.03	0.00337147
	Anp	GAPDH	28.44	20.08	0.00304361
	Anp	GAPDH	28.37	20.09	0.00321715		0.0029806	0.0029806	0.0029806	0.0029806		0.0058039	0.0058039	0.0058039	0.0058039
AdGFP AngII	Anp	GAPDH	27.06	19.82	0.0086152		0.0029806	0.0029806	0.0029806	0.0029806		0.0058039	0.0058039	0.0058039	0.0058039
	Anp	GAPDH	27.16	19.84	0.00825836		0.0029806	0.0029806	0.0029806	0.0029806		0.0058039	0.0058039	0.0058039	0.0058039
	Anp	GAPDH	26.82	19.83	0.00886684
AdLAPTM5 AngII	Anp	GAPDH	28.03	20.16	0.00467458		1.0354	1.13114	2.89043	1.56834		1.04882	0.851903	3.76031	1.99828
	Anp	GAPDH	28.14	20.15	0.00463342		0.823695	1.02114	2.77071	1.55453		0.857829	0.945246	3.55232	1.73961
	Anp	GAPDH	27.89	20.18	0.00477594		1.14091	1.07937	2.97485	1.60234		1.09335	1.0783	3.7857	2.03663
AdGFP PBS	β-MHC	GAPDH	27.34	19.98	0.00608722	均数	1	1.07722	2.87866	1.57507		1	0.958484	3.69944	1.92484
	β-MHC	GAPDH	27.5	19.85	0.00497875	SD	0.161542	0.055031	0.102581	0.0246081		0.125122	0.113779	0.12804	0.16156
	β-MHC	GAPDH	27.27	19.97	0.00634572
AdLAPTM5 PBS	β-MHC	GAPDH	27.69	20.03	0.00494436		AdGFP PBS			AdLAPTM5 PBS			AdGFP AngII			AdLAPTM5 AngII
	β-MHC	GAPDH	27.59	20.08	0.00548611	ANP	1	0.161542	3	1.07722	0.055031	3	2.87866	0.102581	3	1.57507	0.0246081	3
	β-MHC	GAPDH	27.41	20.09	0.00625836	β-MHC	1	0.125122	3	0.958484	0.113779	3	3.69944	0.12804	3	1.92484	0.16156	3
AdGFP AngII	β-MHC	GAPDH	25.63	19.82	0.0218244
	β-MHC	GAPDH	25.44	19.84	0.0206173
	β-MHC	GAPDH	25.55	19.83	0.0219718
AdLAPTM5 AngII	β-MHC	GAPDH	26.59	20.16	0.0115978
	β-MHC	GAPDH	26.78	20.15	0.0100965
	β-MHC	GAPDH	26.85	20.18	0.0118204

## Sheet: Fig 2G
	PBS		Ang II
	shRNA	shLAPTM5	shRNA	shLAPTM5
	1706.61	1972.79	3387.46	5921.88
	2075.06	1885.29	3391.09	5742.56
	1863.74	1691.75	3119.76	4611.77
	1744.7	2041.65	2761.16	4921.88
	3002.06	2886.15	4432.81	4563.89
	1516.11	1297.19	3551.01	3208.51
	1473.07	1409.29	3735.73	4036.63
	1592.29	2177.56	3520.41	4708.06
	1773.74	1640.61	4596.5	3354.76
	1491.99	1771.05	3834.78	5670.1
	1516.08	1524.26	3706.64	5016.48
	1472.45	1694.54	3563.56	5914.16
	1839.31	1681.15	3408	5942.43
	1958.79	1753.41	3411.63	5999.69
	1536.66	1934.76	3140.3	4709.91
	1949.43	1761.14	2781.71	5162.46
	4075.83	1411.63	3625.25	5166.59
	1816.02	2303.79	3784.77	6351.55
	1837.74	2043.92	3824.77	4914.06
	2047.33	1948.47	3732.05	5849.32
	1897.75	2159.75	3839.31	2786.24
	1137.2	2934.83	3584.8	4806.05
	1536.62	2164.7	2634.34	5037.02
	1492.99	2202.74	3584.1	5934.7
	1800.34	3186.2	3369.03	5903.45
	1459.47	2203.48	4372.66	5960.72
	1559.46	1841.38	3833.14	4178.91
	1598.55	1722.17	2382.59	5309.46
	1683.08	1372.66	3652.1	6152.57
	1587.18	1469.01	3471.26	4574.19
	1612.63	1507.19	3642.78	4354.14
	1683.53	1674.45	3424.32	5191.41
	1779.43	1622.18	3520.5	4374.73
	1473.56	1752.62	3545.82	5198.82
	1273.61	1505.83	3595.36	4475.04
	1123.88	1676.11	3545.13	5895.73
	1891.02	1662.72	3389.57	6924
	2106.84	2761.29	3393.2	5981.26
	1596.21	2637.38	3121.87	5977.17
	1589.35	3037.96	2763.28	5585.85
	2301.61	1112.79	3606.82	5336.37
	2769.57	2954.83	4766.34	5414.63
	1633.18	3024.29	1806.34	5084.73
	1704.08	1739.84	3713.62	3215.77
	999.975	2846.93	3820.88	5206.57
	1494.1	1760.66	3814.68	4389.3
	1518.19	1946.33	2410.82	5106.78
	1286.93	1758.43	3651.14	5246.79
	1946.07	1879.74	3806.27	5364.73
	1140.34	1398.61	3957.91	5560.38
	1798.93	1937.11	2582.96	5688.55
	1133.29	2923.51	3672.28	5034.93
均数	1728.81	1984.77	3492.01	5134.96
SD	491.451	525.499	539.132	842.967

## Sheet: Fig 2H
						Target/Reference
shRNA	PBS	ANP	GAPDH	20.4605	17.5371	0.0369
	PBS	ANP	GAPDH	20.4634	17.5295	0.0367
	PBS	ANP	GAPDH	20.4206	17.4961	0.037			0.0369	0.0328	0.0747	0.1662		0.7136	0.7163	1.9021	5.5634
shLAPTM5	PBS	ANP	GAPDH	20.1385	18.0324	0.0328			0.0367	0.0395	0.0739	0.1649		0.7471	0.7169	1.9073	5.4623
	PBS	ANP	GAPDH	20.1256	17.9333	0.0395			0.037	0.0398	0.0745	0.1614		0.7234	0.7147	2.0468	5.1625
	PBS	ANP	GAPDH	20.0805	17.8905	0.0398
shRNA	Ang II	ANP	GAPDH	21.7172	19.2497	0.0747			0.0368667	0.0368667	0.0368667	0.0368667		0.728033	0.728033	0.728033	0.728033
	Ang II	ANP	GAPDH	21.7481	19.2539	0.0739			0.0368667	0.0368667	0.0368667	0.0368667		0.728033	0.728033	0.728033	0.728033
	Ang II	ANP	GAPDH	21.7243	19.2513	0.0745			0.0368667	0.0368667	0.0368667	0.0368667		0.728033	0.728033	0.728033	0.728033
shLAPTM5	Ang II	ANP	GAPDH	22.1236	20.072	0.1662
	Ang II	ANP	GAPDH	20.8728	18.6358	0.1649			1.0009	0.889693	2.02622	4.50814		0.980175	0.983884	2.61266	7.64168
	Ang II	ANP	GAPDH	20.9903	18.6622	0.1614			0.995479	1.07143	2.00452	4.47288		1.02619	0.984708	2.6198	7.50282
									1.00362	1.07957	2.0208	4.37794		0.993636	0.981686	2.81141	7.09102
									1	1.01356	2.01718	4.45298		1	0.983426	2.68129	7.41184
shRNA	PBS	β-MHC	GAPDH	16.6127	18.0116	0.7136			0.00414338	0.107352	0.0112929	0.0673401		0.0236581	0.00156208	0.112746	0.286382
	PBS	β-MHC	GAPDH	16.5926	18.0632	0.7471
	PBS	β-MHC	GAPDH	16.5878	18.0057	0.7234
shLAPTM5	PBS	β-MHC	GAPDH	17.2509	18.4883	0.7163
	PBS	β-MHC	GAPDH	17.2579	18.4975	0.7169
	PBS	β-MHC	GAPDH	17.2372	18.4689	0.7147
shRNA	Ang II	β-MHC	GAPDH	18.75	16.2172	1.9021
	Ang II	β-MHC	GAPDH	18.7283	16.2355	1.9073		ANP	1	0.00414338	3	1.01356	0.107352	3	2.01718	0.0112929	3	4.45298	0.0673401	3
	Ang II	β-MHC	GAPDH	18.7117	16.1997	2.0468		β-MHC	1	0.0236581	3	0.983426	0.00156208	3	2.68129	0.112746	3	7.41184	0.286382	3
shLAPTM5	Ang II	β-MHC	GAPDH	19.3302	16.4607	5.5634
	Ang II	β-MHC	GAPDH	19.334	16.4538	5.4623
	Ang II	β-MHC	GAPDH	19.3205	16.4418	5.1625

## Sheet: Fig 3D
组别	体重（g)	心重（mg)	肺重(mg)	胫骨长（mm)		HW/BW(mg/g)	LW/BW(mg/g)	HW/TL(mg/mm)
WT Sham 4W	28.62	129	152	19		4.50734	5.31097	6.78947
WT Sham 4W	30.08	160	132	17.5		5.31915	4.3883	9.14286
WT Sham 4W	30.24	157	126	18.5		5.1918	4.16667	8.48649
WT Sham 4W	27.73	149	137	18		5.37324	4.9405	8.27778
WT Sham 4W	28.59	137	124	19		4.79189	4.33718	7.21053
WT Sham 4W	28.88	145	130	19.5		5.02078	4.50139	7.4359
WT Sham 4W	30.29	154	147	18.5		5.08419	4.85309	8.32432
WT Sham 4W	27.68	146	137	18.5		5.27457	4.94942	7.89189
WT Sham 4W	27.35	155	141	18		5.66728	5.15539	8.61111
WT Sham 4W	30.69	143	123	17.5		4.6595	4.00782	8.17143
均数	29.015	147.5	134.9	18.4		5.08897	4.66107	8.03418
标准差	1.23048	9.59456	9.75762	0.658281		0.35417	0.439798	0.709839
KO Sham 4W	29.56	134	123	17.5		4.53315	4.16103	7.65714
KO Sham 4W	28.27	147	144	18.5		5.19986	5.09374	7.94595
KO Sham 4W	28.29	156	148	19.5		5.51432	5.23153	8
KO Sham 4W	29.52	148	125	17.5		5.01355	4.23442	8.45714
KO Sham 4W	29.16	137	144	19		4.69822	4.93827	7.21053
KO Sham 4W	30.15	146	124	17.5		4.84245	4.11277	8.34286
KO Sham 4W	29.7	143	139	18		4.81481	4.68013	7.94444
KO Sham 4W	28.9	157	149	18.5		5.43253	5.15571	8.48649
KO Sham 4W	30.16	137	137	19		4.54244	4.54244	7.21053
KO Sham 4W	28.72	153	142	18.5		5.3273	4.94429	8.27027
均数	29.243	145.8	137.5	18.35		4.99186	4.70943	7.95253
标准差	0.691424	8.09389	9.99166	0.709068		0.36143	0.426628	0.469493
WT TAC 4W	30.92	194	187	19		6.27426	6.04787	10.2105
WT TAC 4W	28.98	170	180	19		5.86611	6.21118	8.94737
WT TAC 4W	29.17	180	151	18		6.17072	5.17655	10
WT TAC 4W	30.57	181	155	18.5		5.92084	5.07033	9.78378
WT TAC 4W	28.32	189	157	18		6.67373	5.54379	10.5
WT TAC 4W	29.72	184	156	18.5		6.19112	5.24899	9.94595
WT TAC 4W	28.12	174	187	18		6.18777	6.65007	9.66667
WT TAC 4W	29.8	197	180	17.5		6.61074	6.04027	11.2571
WT TAC 4W	29.77	191	160	18		6.41585	5.37454	10.6111
WT TAC 4W	28.16	182	172	18		6.46307	6.10795	10.1111
均数	29.353	184.2	168.5	18.25		6.27742	5.74715	10.1034
标准差	0.979127	8.61265	14.1833	0.485913		0.267705	0.532202	0.616667
KO TAC 4W	29.62	214	187	18		7.22485	6.3133	11.8889
KO TAC 4W	27.06	258	212	18		9.53437	7.83444	14.3333
KO TAC 4W	28.12	257	212	19		9.1394	7.53912	13.5263
KO TAC 4W	29.62	210	162	18		7.0898	5.46928	11.6667
KO TAC 4W	27.53	223	172	19.5		8.10025	6.24773	11.4359
KO TAC 4W	26.62	266	202	18		9.99249	7.58828	14.7778
KO TAC 4W	28.32	277	229	17.5		9.78107	8.08616	15.8286
KO TAC 4W	28.77	243	197	18		8.4463	6.84741	13.5
KO TAC 4W	30.91	244	276	18.5		7.89389	8.92915	13.1892
KO TAC 4W	29.45	264	270	18		8.96435	9.16808	14.6667
均数	28.602	245.6	211.9	18.25		8.61668	7.40229	13.4813
标准差	1.32974	23.119	37.7107	0.589256		1.03127	1.18886	1.469

## Sheet: Fig 3E
组别	LVEDd(mm)	LVESd(mm)	FS(%)	EF(%)
WT Sham 4W	2.9	1.2	58.6207	77
WT Sham 4W	2.9	1.1	62.069	86
WT Sham 4W	3.1	1.2	61.2903	78
WT Sham 4W	2.2	1.1	50	78
WT Sham 4W	1.8	0.8	55.5556	80
WT Sham 4W	2.7	1.1	59.2593	82
WT Sham 4W	3.2	1.6	50	79
WT Sham 4W	3.3	1.1	66.6667	87
WT Sham 4W	2.8	1.2	57.1429	85
WT Sham 4W	2.8	1.5	46.4286	76
AVE	2.77	1.19	56.7033	80.8
SD	0.457165	0.223358	6.2916	3.96653
KO Sham 4W	3	1.3	56.6667	79
KO Sham 4W	2.8	1.3	53.5714	82
KO Sham 4W	2.8	1	64.2857	74
KO Sham 4W	3	1.2	60	77
KO Sham 4W	2	1.1	45	88
KO Sham 4W	2.7	1.5	44.4444	86
KO Sham 4W	2.7	0.9	66.6667	79
KO Sham 4W	3.3	1.3	60.6061	75
KO Sham 4W	2.9	1.3	55.1724	80
KO Sham 4W	3.7	1.6	56.7568	80
AVE	2.89	1.25	56.317	80
SD	0.438305	0.212132	7.30884	4.42217
WT TAC 4W	3.65	2.35	35.6164	71
WT TAC 4W	3.65	2.65	27.3973	58
WT TAC 4W	3.55	2.35	33.8028	65
WT TAC 4W	3.15	1.75	44.4444	67
WT TAC 4W	2.85	1.45	49.1228	67
WT TAC 4W	3.95	2.75	30.3797	48.2
WT TAC 4W	3.75	2.45	34.6667	56.3
WT TAC 4W	3.05	1.45	52.459	68.4
WT TAC 4W	3.55	1.95	45.0704	71.1
WT TAC 4W	4.65	3.15	32.2581	56.6
AVE	3.58	2.23	38.5218	62.86
SD	0.507828	0.567255	8.55988	7.63373
KO TAC 4W	4.8	3.7	22.9	45.9
KO TAC 4W	4.9	3	38.8	54
KO TAC 4W	5	3.8	24	47.6
KO TAC 4W	4.6	3.4	26.1	51.3
KO TAC 4W	4.8	3.2	33.3	52.2
KO TAC 4W	4.4	3.1	29.5	43
KO TAC 4W	5.3	4.4	17	41
KO TAC 4W	5.3	4.6	13.2	31
KO TAC 4W	4.5	4	11	29
KO TAC 4W	5.2	4.6	11	28
AVE	4.88	3.78	22.68	42.3
SD	0.32249	0.608824	9.58944	9.82174

## Sheet: Fig 3F
Sham		AB
WT	KO	WT	KO
274.056	197.428	315.158	257.107
258.376	237.287	274.253	376.276
250.877	217.562	410.681	288.013
260.785	224.971	471.31	459.993
244.968	186.429	421.725	440.541
213.426	167.659	453.858	349.097
272.011	154.797	468.776	438.496
276.919	164.841	204.125	721.123
263.603	183.839	482.036	594.069
245.014	116.937	457.221	557.982
175.749	248.877	275.48	394.501
224.789	245.423	400.284	258.209
200.655	212.654	603.488	572.435
243.514	225.743	412.408	480.264
228.061	178.158	549.222	191.012
233.742	195.701	294.296	383.093
208.836	203.337	623.85	262.061
195.065	193.929	532.087	788.274
257.194	167.523	295.183	352.96
242.514	169.386	252.846	422.543
242.832	216.699	465.868	321.464
196.792	153.388	335.201	377.684
156.569	192.02	406.056	305.147
280.601	216.381	264.709	514.214
248.559	189.565	405.954	356.732
267.147	116.437	379.059	606.204
219.289	192.338	260.982	343.461
259.966	181.294	392.592	323.872
240.06	190.293	321.611	448.495
171.613	244.695	496.625	385.638
276.056	136.253	269.435	320.691
268.875	222.107	460.732	508.351
275.692	173.158	328.747	416.725
247.059	227.97	221.532	427.633
273.42	190.565	253.074	349.551
147.07	142.162	260.755	536.894
188.884	194.61	223.804	373.867
215.835	168.568	442.041	460.766
268.42	223.971	455.085	332.326
241.196	166.159	438.45	489.035
198.655	238.514	221.623	666.061
226.152	264.148	253.255	513.714
207.836	253.74	318.339	525.304
245.15	221.425	279.207	475.764
219.88	228.788	455.948	566.708
228.425	174.203	491.092	408.454
193.656	199.746	404.5	427.906
197.974	177.385	233.349	410.317
217.153	184.293	404.727	385.502
173.704	196.019	427.736	432.86
131.254	174.703	311.431	371.594
245.014	191.02	560.948	463.72
191.202	139.98	232.712	280.968
196.519	196.201	269.844	323.827
167.25	219.062	489.353	343.552
143.207	210.381	456.221	651.699
234.015	239.242	359.698	360.55
199.882	160.705	265.118	421.18
273.783	235.833	261.936	487.99
150.343	156.297	229.94	415.271
166.386	190.838	365.095	346.733
177.612	180.566	619.85	432.678
191.656	213.608	438.541	487.172
251.058	185.702	394.728	505.624
259.558	112.438	493.717	596.841
188.293	189.565	324.19	424.679
169.068	154.842	407.317	570.117
250.558	136.753	415.862	458.039
136.39	156.115	310.783	704.829
144.889	247.15	303.647	512.715
263.421	139.071	352.415	356.823
84.8955	225.47	335.053	467.583
176.34	202.928	548.847	551.392
166.204	236.56	348.915	486.49
91.8038	181.112	482.036	476.082
141.435	202.973	435.36	677.15
269.92	132.799	538.348	499.171
101.484	182.157	359.914	812.908
132.117	254.467	419.225	397.318
130.299	180.566	407.454	359.414
109.166	199.387	471.083	494.626
176.022	195.705	592.16	422.952
125.345	176.662	630.701	519.077
157.705	161.209	367.685	389.456
202.7	321.964	464.493	389.501
154.024	224.611	414.408	381.048
123.209	178.071	390.047	394.637
163.977	266.243	357.823	297.512
202.791	173.162	308.329	328.463
280.555	155.619	466.629	634.792
223.925	221.52	368.413	345.643
224.925	198.523	298.33	452.13
187.202	160.982	506.306	373.685
190.793	161.936	339.234	546.938
198.792	299.784	323.69	587.661
214.517	303.511	322.963	461.175
246.514	173.071	315.555	394.092
261.012	195.66	351.415	496.534
249.013	202.613	298.466	430.815
197.701	221.975	260.789	523.804
194.11	330.326	331.144	364.777
160.75	271.651	244.291	462.311
160.069	339.961	294.648	427.815
121.619	293.33	278.514	547.62
122.709	183.252	292.421	414.271
198.11	201.704	268.697	377.412
208.018	239.382	358.868	506.533
240.287	219.611	321.055	508.942
250.468	255.649	299.648	522.622
166.432	266.011	585.661	340.461
187.066	181.248	531.031	266.106
109.484	198.883	572.39	430.497
166.023	207.382	392.865	479.173
186.111	174.613	579.162	371.185
256.376	183.748	321.145	471.265
201.428	155.478	312.737	517.26
224.607	158.705	325.463	614.567
278.555	183.293	282.832	486.763
271.011	186.975	273.742	661.38
200.61	148.525	341.507	406.317
206.535	199.753	379.71	449.044
49.0078	43.0374	104.527	112.16

## Sheet: Fig 3G
胶原	总	比值	组号		胶原	总	比值	组号		胶原	总	比值	组号		胶原	总	比值	组号
16904	929944	1.81774	WT-Sham		42164	1073556	3.92751	KO-Sham		32679	1075817	3.0376	WT-AB		48643	1207373	4.02883	KO-AB
15509	1216491	1.2749	WT-Sham		26182	1125460	2.32634	KO-Sham		33648	1078988	3.11848	WT-AB		51160	1222255	4.18571	KO-AB
10900	1293357	0.842768	WT-Sham		19626	1079442	1.81816	KO-Sham		36087	1049352	3.43898	WT-AB		45875	992372	4.62276	KO-AB
28345	940569	3.0136	WT-Sham		34382	1242578	2.76699	KO-Sham		39467	1104862	3.57212	WT-AB		35808	1288018	2.78009	KO-AB
13513	1012656	1.33441	WT-Sham		26904	1118341	2.40571	KO-Sham		45915	1260295	3.64319	WT-AB		221044	1247018	17.7258	KO-AB
13680	1077018	1.27017	WT-Sham		14780	1160256	1.27386	KO-Sham		49661	1277561	3.88717	WT-AB		113997	1100493	10.3587	KO-AB
23309	1043112	2.23456	WT-Sham		20494	1189174	1.72338	KO-Sham		47802	1100948	4.34189	WT-AB		146480	1178840	12.4258	KO-AB
11785	1140233	1.03356	WT-Sham		29085	1074602	2.70658	KO-Sham		64217	1288181	4.98509	WT-AB		134665	948485	14.1979	KO-AB
19174	1082738	1.77088	WT-Sham		14860	876694	1.695	KO-Sham		41806	787371	5.30957	WT-AB		60770	1252009	4.8538	KO-AB
10810	1029795	1.04972	WT-Sham		25170	766622	3.28323	KO-Sham		42586	1030053	4.13435	WT-AB		134586	1271858	10.5818	KO-AB
13572	1061315	1.27879	WT-Sham		18777	988624	1.89931	KO-Sham		55174	1043203	5.2889	WT-AB		111693	998649	11.1844	KO-AB
22163	983448	2.2536	WT-Sham		25714	957099	2.68666	KO-Sham		67930	914925	7.42465	WT-AB		136080	1123603	12.111	KO-AB
19416	945677	2.05313	WT-Sham		15538	1147051	1.3546	KO-Sham		38944	1164204	3.34512	WT-AB		209538	1254979	16.6965	KO-AB
22663	793268	2.85692	WT-Sham		14868	1162508	1.27896	KO-Sham		40676	971631	4.18636	WT-AB		74526	1130589	6.59179	KO-AB
30998	967711	3.20323	WT-Sham		13416	1007694	1.33136	KO-Sham		41106	1184329	3.47083	WT-AB		87950	1216576	7.22931	KO-AB
17346	940179	1.84497	WT-Sham		34674	990934	3.49912	KO-Sham		50388	1033990	4.87316	WT-AB		158742	1243153	12.7693	KO-AB
20044	1128825	1.77565	WT-Sham		20668	1011977	2.04234	KO-Sham		51146	1080149	4.73509	WT-AB		58374	1115952	5.23087	KO-AB
31656	848264	3.73186	WT-Sham		27054	887355	3.04884	KO-Sham		68698	1055886	6.50619	WT-AB		150054	1208451	12.4171	KO-AB
31212	899134	3.47134	WT-Sham		29066	1011571	2.87335	KO-Sham		59986	1293327	4.63812	WT-AB		86340	1115395	7.74076	KO-AB
27060	1085230	2.49348	WT-Sham		25213	1157635	2.17797	KO-Sham		46556	1170301	3.97812	WT-AB		114074	1126699	10.1246	KO-AB
30896	850084	3.63446	WT-Sham		24966	1163114	2.14648	KO-Sham		118335	1206399	9.80894	WT-AB		72886	1143574	6.37353	KO-AB
28606	1032489	2.77059	WT-Sham		16132	1219954	1.32234	KO-Sham		122976	1226586	10.0259	WT-AB		151830	1129648	13.4405	KO-AB
30888	1249658	2.47172	WT-Sham		10843	1047446	1.03518	KO-Sham		144956	1289311	11.2429	WT-AB		54189	928466	5.8364	KO-AB
33634	1217309	2.76298	WT-Sham		11595	948969	1.22185	KO-Sham		151344	1251942	12.0887	WT-AB		86049	1069937	8.04244	KO-AB
16296	1032590	1.57817	WT-Sham		15363	957453	1.60457	KO-Sham		120911	955265	12.6573	WT-AB		62163	816922	7.60942	KO-AB
30152	949213	3.17653	WT-Sham		14272	1089695	1.30972	KO-Sham		138775	1078301	12.8698	WT-AB		75366	1022190	7.37299	KO-AB
		WT-Sham	KO-Sham	WT-AB	KO-AB
	均数	2.1923	2.10613	6.02341	9.09739
	SD	0.866437	0.795395	3.23977	4.04776

[truncated: 14 more sheets: Fig 3H, Fig 3I, Fig 4B, Fig 4C, Fig 4E, Fig 4G, Fig 4H, Fig 4I, Fig 5A, Fig 5B, Fig 5C, Fig 5D, Fig 7A, Fig 7B]
